# Supplementary material for: Raptor downregulation rescues neuronal phenotypes in mouse models of Tuberous Sclerosis Complex
Source: Nat Commun. 2022 Aug 9;13:4665. doi: 10.1038/s41467-022-31961-6 (PMC9363483; doi:10.1038/s41467-022-31961-6)
Supplement: Supplementary file 3 — Supplementary Data 1 [file 41467_2022_31961_MOESM3_ESM.xlsx]

## Sheet: Figure 3
Statistical Information for Figure 3
Statistical tests were two-sided and P values were adjusted for multiple comparisons.
Panel b
Protein	N	Test	Significance	P Value
Tsc1	n=9 culture wells from 3 independent cultures per genotype; 2 mice per culture.	Two-Sided Mann-Whitney	****	p<0.0001
Raptor		Two-Sided Mann-Whitney	****	p<0.0001
Rictor		Two-Sided Mann-Whitney	***	p=0.0005
p-S6 Ser240/244		Two-Sided Welch’s t-test	****	p<0.0001
p-4EBP1 T37		Two-Sided Welch’s t-test	ns	p=0.1018
p-Akt Ser473		Two-Sided Welch’s t-test	***	p=0.0003
Panels c and d
Correlation	N	Test	Significance	P Value
Raptor - p-S6 Ser240/244 (c)	n=48 culture wells	Two-sided Spearman correlation	****	p<0.0001
		r=0.8907
	Samples were pooled across hippocampal cultures from Tsc1fl/fl;Rptorwt/fl or fl/fl mice treated with AAV-GFP or AAV-Cre-GFP and harvested on different days (DIV 14-18; includes data from Figs. 2e-f, 3a-b & 3e-f, and Supplementary Fig. 3a-g).
Raptor - p-Akt Ser473 (d)		Two-sided Spearman correlation	****	p<0.0001
		r=-0.8662
Panel f
Protein		Test	Significance	P Value
Tsc1	n=9 culture wells from 3 independent cultures per genotype; 2 mice per culture	Two-Sided Welch’s t-test	****	p<0.0001
Raptor		Two-Sided Welch’s t-test	****	p<0.0001
Rictor		Two-Sided Welch’s t-test	****	p<0.0001
p-S6 Ser240/244		Two-Sided Welch’s t-test	**	p=0.0052
p-4EBP1 T37		Two-Sided Welch’s t-test	ns	p=0.1621
p-Akt Ser473		Two-Sided Welch’s t-test	*	p=0.0235
Panel g
Genotypes/Protein		Test	Significance	P Value
Tsc1-KO DIV14	Tsc1-KO DIV 14: n=12 culture wells from 5 cultures; 2 mice per culture.	Two-Sided Welch’s t-test	****	p<0.0001
p-S6-Ser240/244
Tsc1-KO DIV14		Two-Sided Welch’s t-test	****	p<0.0001
p-Akt-Ser473
Tsc1-KO + Rapamycin DIV 14	Tsc1-KO + Rapamycin DIV 14: n=13 culture wells from 5 cultures; 2 mice per culture	Two-Sided Welch’s t-test	****	p<0.0001
p-S6-Ser240/244
Tsc1-KO + Rapamycin DIV 14		Two-Sided Welch’s t-test	****	p<0.0001
p-Akt-Ser473
Tsc1-KO;Rictor-KO DIV 14	Tsc1-KO;Rictor-KO DIV 14: n=9 culture wells from 3 cultures per genotype; 2 mice per culture	Two-Sided Welch’s t-test	***	p=0.0007
p-S6 Ser240/244
Tsc1-KO;Rictor-KO DIV 14		Two-Sided Welch’s t-test	****	p<0.0001
p-Akt Ser473
Tsc1-KO;Raptor-KO DIV 14	Tsc1-KO;Raptor-KO DIV 14: n=9 culture wells from 3 cultures per genotype; 2 mice per culture	Two-Sided Welch’s t-test	ns	p=0.6616
p-S6 Ser240/244
Tsc1-KO;Raptor-KO DIV 14		Two-Sided Welch’s t-test	*	p=0.0283
p-Akt Ser473
Tsc1-KO;Raptor-KO DIV 18	Tsc1-KO;Raptor-KO DIV 18: n=9 culture wells from 3 cultures per genotype; 2 mice per culture	Two-Sided Welch’s t-test	****	p<0.0001
p-S6 Ser240/244
Tsc1-KO;Raptor-KO DIV 18		Two-Sided Welch’s t-test	***	p=0.0003
p-Akt Ser473
Tsc1-KO;Raptor-Het DIV 18	Tsc1-KO;Raptor-Het DIV 18: n=9 culture wells from 3 cultures per genotype; 2 mice per culture	Two-Sided Welch’s t-test	**	p=0.0052
p-S6 Ser240/244
Tsc1-KO;Raptor-Het DIV 18		Two-Sided Welch’s t-test	*	p=0.0235
p-Akt Ser473
Tsc1-KO DIV 18	Tsc1-KO DIV 18: n=9 culture wells from 3 cultures; 2 mice per culture	Two-Sided Welch’s t-test	**	p=0.0066
p-S6 Ser240/244
Tsc1-KO DIV 18		Two-Sided Welch’s t-test	****	p<0.0001
p-Akt Ser473
Panel i
Genotypes	N	Test	Significance	P Value
Tsc1-KO vs Tsc1-KO;Rictor-KO	n=175 Tsc1-KO, 90 Tsc1-KO;Rictor-KO, 150 Tsc1-KO + Rapa, 130 Tsc1-KO;Rptor-KO, and 146 Tsc1-KO;Raptor-Het neurons	Kruskal-Wallis p<0.0001; Dunn’s two-sided multiple comparisons tests. P values were corrected for multiple comparisons	ns	p=0.7847
Tsc1-KO vs Tsc1-KO + Rapa			****	p<0.0001
Tsc1-KO vs Tsc1-KO;Rptor-KO			****	p<0.0001
Tsc1-KO vs. Tsc1-KO;Rptor-Het			**	p<0.0053

## Sheet: Figure 6
Statistical Information for Figure 6
Statistical tests were two-sided and P values were adjusted for multiple comparisons.
Panel d
Genotypes	N	Test	Significance	P Value
WT vs KO	n=1601 WT, 1605 Tsc1-KO, and 1602 Tsc1-KO;Rptor-Het neurons from 8 mice per genotype.	Kruskal-Wallis test, p<0.0001; Dunn’s multiple comparisons tests	****	p<0.0001
WT vs KO;Het			****	p<0.0001
KO vs KO;Het			****	p<0.0001
Panel e
Genotypes	N	Test	Significance	P Value
WT vs KO	n=8 mice per genotype	One-way ANOVA, p=0.0011, F (2, 21) = 9.629; Sidak’s multiple comparisons tests	***	p=0.0008
WT vs KO;Het			ns	p=0.2760
KO vs KO;Het			*	p=0.0447
Panel f
Genotypes	N	Test	Significance	P Value
WT vs KO	n=1601 WT, 1605 Tsc1-KO, and 1602 Tsc1-KO;Rptor-Het neurons from 8 mice per genotype.	Kruskal-Wallis test, p<0.0001; Dunn’s multiple comparisons tests.	****	p<0.0001
WT vs KO;Het			****	p<0.0001
KO vs KO;Het			****	p<0.0001
Panel g
Genotypes	N	Test	Significance	P Value
WT vs KO	n=8 mice per genotype	One-way ANOVA, p=0.2881, F (2, 21) = 1.321; Sidak’s multiple comparisons tests.	ns	p=0.3162
WT vs KO;Het			ns	p=0.8216
KO vs KO;Het			ns	p=0.7989
Panel k
Genotypes	N	Test	Significance	P Value
WT vs KO	n=568 WT, 561 Tsc1-KO, and 561 Tsc1-KO;Rptor-Het neurons from 8 mice per genotype.	Kruskal-Wallis test, p<0.0001; Dunn’s multiple comparisons tests.	****	p<0.0001
WT vs KO;Het			*	p=0.0133
KO vs KO;Het			****	p<0.0001
Panel l
Genotypes	N	Test	Significance	P Value
WT vs KO	n=8 mice per genotype	One-way ANOVA, p<0.0001, F(2, 21) = 15.89; Sidak’s multiple comparisons tests	***	p=0.0001
WT vs KO;Het			ns	p=0.9655
KO vs KO;Het			***	p=0.0004
Panel m
Genotypes	N	Test	Significance	P Value
WT vs KO	n=8 mice per genotype	Kruskal-Wallis test, p<0.0001; Dunn’s multiple comparisons tests	****	p<0.0001
WT vs KO;Het			ns	p=0.7622
KO vs KO;Het			****	p<0.0001
Panel n
Genotypes	N	Test	Significance	P Value
WT vs KO	n=8 mice per genotype	One-way ANOVA, p=0.0263, F (2, 21) = 4.346; Sidak’s multiple comparisons tests.	*	p=0.0464
WT vs KO;Het			ns	p=0.9981
KO vs KO;Het			ns	p=0.0650
Panel q
Genotypes	N	Test	Significance	P Value
WT vs KO vs KO;Het	n=8 mice per genotype	Two-way ANOVA with Geisser-Greenhouse correction	**** cortical depth	cortical depth p<0.0001
		cortical depth p<0.0001, F(8.582, 180.2) = 15.6;
		genotype p=0.0131, F(2, 21) = 5.372.	* genotype	genotype p=0.0131
Panel t
Genotypes	N	Test	Significance	P Value
WT vs KO	n=8 mice per genotype	Kruskal-Wallis test, p=0.0087; Dunn’s multiple comparisons tests.	**	p=0.0063
WT vs KO;Het			ns	p=0.2691
KO vs KO;Het			ns	p=0.5038
