# Supplementary material for: Raptor downregulation rescues neuronal phenotypes in mouse models of Tuberous Sclerosis Complex
Source: Nat Commun. 2022 Aug 9;13:4665. doi: 10.1038/s41467-022-31961-6 (PMC9363483; doi:10.1038/s41467-022-31961-6)
Supplement: Supplementary file 10 — Source Data [file 41467_2022_31961_MOESM10_ESM.xlsx]

## Sheet: 1b
Figure 1b
For all western blot experiments, membranes were cut into strips by molecular weight and blotted using different antibodies.
Images below show the uncropped original films with the exposure used in the figure panel for each antibody.
The dashed white boxes indicate the approximate cropped area shown in the figure. Numbers denote molecular weight markers (in kD).

## Sheet: 1c
Figure 1c	Tsc1fl/fl +/- 50nM Rapa - DIV14
	Tsc1
Genotype/Treatment	Tsc1 WT	Tsc1 KO	Tsc1 WT + 50nM Rapa	Tsc1 KO + 50nM Rapa
Prep 1	96.7762	0.642288	119.759	2.01903
	103.224	1.14304	116.001	0.434966
				0.421939
Prep 2	103.928	2.08986	130.641	0.615627
	96.072	3.55199	129.717	0.160889
			119.002	1.0611
Prep 3	93.8227	0.196756	94.6432	0.220296
	106.177	0.347261	93.4601	0.654682
		0.53224	85.437
Prep 4	97.6951	0.256958	83.6767	0.335985
	102.305	0.276826	80.0978	0.369681
Prep 5	105.47	0.200622	70.9599	0.218699
	97.0353	0.167676	84.1485	0.211604
	97.4945	0.155085	72.4173	0.163788

## Sheet: 1d
Figure 1d	Tsc1fl/fl +/- 50nM Rapa - DIV14
	Raptor
Genotype/Treatment	Tsc1 WT	Tsc1 KO	Tsc1 WT + 50nM Rapa	Tsc1 KO + 50nM Rapa
Prep 1	98.9985	139.026	67.2381	139.031
	101.001	168.347	79.8167	130.465
				140.198
Prep 2	108.058	148.604	99.9935	101.268
	91.9421	121.688	94.1509	75.6922
			93.2276	76.9916
Prep 3	101.815	111.832	91.5479	93.3378
	98.185	125.866	80.824	83.1729
		121.945	73.1633
Prep 4	106.027	121.863	94.7382	98.0255
	93.9731	126.428	84.4578	131.769
Prep 5	111.086	96.6075	80.7459	86.5673
	96.4416	90.2143	88.329	75.1993
	92.4723	96.7614	82.0482	68.8888

## Sheet: 1e
Figure 1e	Tsc1fl/fl +/- 50nM Rapa - DIV14
	Rictor
Genotype/Treatment	Tsc1 WT	Tsc1 KO	Tsc1 WT + 50nM Rapa	Tsc1 KO + 50nM Rapa
Prep 1	102.535	89.3067	150.487	155.449
	97.4648	99.5508	152.499	154.225
				157.48
Prep 2	103.818	94.6148	142.081	110.888
	96.1821	85.5218	119.623	83.3158
			130.895	81.7388
Prep 3	94.3088	78.7446	145.809	86.1679
	105.691	97.1944	121.517	85.7123
		99.8055	132.449
Prep 4	95.3382	92.5442	114.973	120.897
	104.662	102.383	114.029	134.181
Prep 5	107.886	78.0295	127.117	111.097
	89.1288	73.0196	124.564	109.92
	102.986	73.3215	97.7051	100.799

## Sheet: 1f
Figure 1f				Tsc1fl/fl +/- 50nM Rapa - DIV14
	Total S6						p-S6 S240/244/Total S6
Genotype/Treatment	Tsc1 WT	Tsc1 KO	Tsc1 WT + 50nM Rapa	Tsc1 KO + 50nM Rapa		Genotype/Treatment	Tsc1 WT	Tsc1 KO	Tsc1 WT + 50nM Rapa	Tsc1 KO + 50nM Rapa
Prep 1	94.586	112.226	99.2353	101.096		Prep 1	95.3042	142.321	1.24392	2.24531
	105.414	116.69	98.4782	92.4957			104.696	141.475	1.22067	1.21085
				79.9773						3.76602
Prep 2	100.516	101.423	65.7751	90.8803		Prep 2	88.2079	264.585	1.42106	0.644181
	99.4835	71.5137	95.5025	72.9849			111.792	337.208	1.00541	1.79839
			102.331	84.7295					1.02849	0.218576
Prep 3	90.9135	106.664	93.8425	69.8024		Prep 3	104.219	149.502	0.656864	0.911041
	109.087	113.085	88.9344	64.9388			95.7815	148.22	0.549882	0.347099
		102.809	88.5515					148.696	0.355217
Prep 4	111.808	121.971	74.4103	63.4187		Prep 4	85.3279	161.64	0.236581	0.372562
	88.1922	115.856	63.1776	55.2833			114.672	156.921	0.410403	0.518182
Prep 5	109.468	91.1879	53.7412	57.5635		Prep 5	87.1708	365.236	2.87556	2.20524
	99.6689	75.6979	70.4049	55.5604			74.7561	484.058	1.75394	2.53041
	90.8633	95.2693	53.0559	40.0084			138.073	413.643	1.95903	5.34628

## Sheet: 1g
Figure 1g			Tsc1fl/fl +/- 50nM Rapa - DIV14
	Total 4EBP1						p-4EBP1-T37/Total 4EBP1
Genotype/Treatment	Tsc1 WT	Tsc1 KO	Tsc1 WT + 50nM Rapa	Tsc1 KO + 50nM Rapa		Genotype/Treatment	Tsc1 WT	Tsc1 KO	Tsc1 WT + 50nM Rapa	Tsc1 KO + 50nM Rapa
Prep 1	95.2013	105.436	93.0341	92.9124		Prep 1	99.3195	107.039	85.3955	82.677
	104.799	105.242	99.5832	86.3455			100.681	108.186	84.2735	99.417
				98.6074						85.6873
Prep 2	103.35	82.7757	88.1322	54.0762		Prep 2	96.5433	87.6117	80.2725	81.9856
	96.6504	82.8416	66.5929	53.4464			103.457	97.3906	83.4868	97.2188
			69.1837	32.9576					71.6093	86.0467
Prep 3	104.2	40.3695	74.6802	43.5821		Prep 3	106.307	84.5156	51.1799	41.9695
	95.8004	58.2097	57.519	34.6741			93.6933	83.7233	46.1706	47.3344
		39.1835	51.1105					57.3605	47.3543
Prep 4	91.2339	73.1081	82.0286	81.0327		Prep 4	97.7938	85.0062	76.0477	68.9258
	108.766	52.7588	92.7184	76.7747			102.206	76.3214	84.0322	73.6801
Prep 5	109.462	58.3333	69.3063	56.4091		Prep 5	104.631	95.7356	84.5275	73.3608
	95.2663	68.6239	74.5399	51.4172			96.6034	90.6002	75.694	80.9091
	95.2715	40.8415	69.7401	42.8505			98.7655	79.2786	74.3922	64.8472

## Sheet: 1h
Figure 1h			Tsc1fl/fl +/- 50nM Rapa - DIV14
	Total Akt					p-Akt S473/Total Akt
Genotype/Treatment	Tsc1 WT	Tsc1 KO	Tsc1 WT + 50nM Rapa	Tsc1 KO + 50nM Rapa		Tsc1 WT	Tsc1 KO	Tsc1 WT + 50nM Rapa	Tsc1 KO + 50nM Rapa
Prep 1	98.103	89.9675	109.521	111.029		98.0165	73.8836	48.1061	41.4252
	101.897	99.768	107.244	110.826		101.984	69.1545	49.8789	41.6409
				117.479					58.3323
Prep 2	104.427	90.9498	104.783	76.0099		92.3852	83.9089	25.6991	33.9
	95.5727	81.7218	99.8443	69.2048		107.615	71.5166	24.7188	22.9512
			91.1259	68.3036				34.8903	26.8316
Prep 3	105.203	93.4436	76.083	61.0159		112.552	57.3558	38.065	35.5452
	94.7974	92.6006	69.3653	86.8428		87.4475	67.7227	41.4688	44.829
		80.0671	95.4374				55.7244	40.7122
Prep 4	96.9611	71.8665	110.919	102.684		97.5914	88.4146	41.315	32.509
	103.039	92.7712	121.182	122.573		102.409	74.76	28.4849	25.8043
Prep 5	107.566	77.4293	82.3584	81.8161		92.8755	48.9142	28.0038	34.417
	99.1676	79.3364	84.7897	84.408		105.311	54.9576	19.11	37.1072
	93.2668	75.9027	89.4544	79.5169		101.813	87.0269	17.7107	23.4516

## Sheet: 2c
Figure 2c
For all western blot experiments, membranes were cut into strips by molecular weight and blotted using different antibodies.
Images below show the uncropped original films with the exposure used in the figure panel for each antibody.
The dashed white boxes indicate the approximate cropped area shown in the figure. Numbers denote molecular weight markers (in kD).

## Sheet: 2d
Figure 2d								Tsc1fl/fl;Rictorfl/fl - DIV14
	Tsc1		Rictor		Raptor		Total S6		p-S6 240/244/ Total S6		Total 4EBP1		p-4EBP1T37/Total 4EBP1		Total Akt		p-AktS473/Total Akt
Tsc1:	WT	KO	WT	KO	WT	KO	WT	KO	WT	KO	WT	KO	WT	KO	WT	KO	WT	KO
Rictor:	WT	KO	WT	KO	WT	KO	WT	KO	WT	KO	WT	KO	WT	KO	WT	KO	WT	KO
Prep 1	95.528	4.97891	111.318	17.0628	86.2155	104.587	99.1542	102.014	94.2078	167.907	95.581	91.3996	107.568	82.6137	92.1085	84.7671	86.8842	41.4743
	94.6939	3.40329	94.7147	12.3795	103.412	143.21	99.3154	120.963	95.4626	143.369	98.5088	96.8286	100.734	93.6607	103.417	91.5475	93.7	41.4828
	109.778	4.20421	93.9675	13.9964	110.373	152.17	101.53	117.457	110.329	155.387	105.91	101.293	91.6978	81.4142	104.474	89.5415	119.416	64.6683
Prep 2	111.672	0.269513	99.1214	1.69743	107.663	100.927	118.472	130.278	65.69	108.489	101.316	80.3754	100.317	81.1371	106.723	60.2268	91.1492	43.7641
	110.773	0.470513	111.564	0.872333	101.317	88.6055	110.688	112.999	94.487	138.03	99.4455	73.3841	101.557	74.5799	103.364	55.1348	100.458	61.0037
	77.5549	0.239263	89.3142	1.15684	91.0205	84.8601	70.8402	109.718	139.823	139.741	99.2384	67.1051	98.1261	74.2146	89.9127	59.335	108.392	82.1292
Prep 3	99.2383	0.39258	102.517	2.29278	101.575	106.517	103.212	101.845	124.976	123.904	88.8876	80.8369	94.9959	93.3309	88.9748	32.6074	132.28	42.0454
	108.642	0.851485	104.056	0.111941	107.179	99.486	101.818	98.9867	90.2738	135.96	114.806	81.1313	100.563	88.4752	116.23	42.6981	90.1353	21.2211
	92.1193	0.962756	93.4268	0.855254	91.2464	111.659	94.9703	101.99	84.7505	140.424	96.3066	66.6317	104.441	93.3425	94.795	49.2652	77.5848	25.9253

## Sheet: 2e
Figure 2e
For all western blot experiments, membranes were cut into strips by molecular weight and blotted using different antibodies.
Images below show the uncropped original films with the exposure used in the figure panel for each antibody.
The dashed white boxes indicate the approximate cropped area shown in the figure. Numbers denote molecular weight markers (in kD).

[truncated: 140 more sheets: 2f, 3a, 3b, 3c, 3d, 3e, 3f, 3g, 3i, 4c, 4d, 4e, 4f, 4g, 4h, 5h, 5i, 5j, 5k, 6d …]
